# Supplementary material for: A new method for customized fetal growth reference percentiles
Source: PLoS One. 2023 Mar 16;18(3):e0282791. doi: 10.1371/journal.pone.0282791 (PMC10019672; doi:10.1371/journal.pone.0282791)
Supplement: S2 Table — (XLSX) [file pone.0282791.s004.xlsx]

## Sheet: EFW Models
	Supplementary Table 1. Model Characteristics for Pairs of Weeks
		GA 21-22 wks, N = 586			GA 22-23 wks, N = 511			GA 24-25 wks, N = 568			GA 25-26 wks, N = 562			GA 27-28 wks, N = 822			GA 28-29 wks, N = 998			GA 29-30 wks, N = 1008			GA 30-31 wks, N = 993			GA 31-32 wks, N = 956			GA 32-33 wks, N =1011			GA 33-34 wks, N =1050			GA 34-35 wks, N =1075			GA 35-36 wks, N =1091			GA 36-37 wks, N =1110			GA 37-38 wks, N =1092			GA 38-39 wks, N =910
	Variable	Estimate	Approx		Estimate	Approx		Estimate	Approx		Estimate	Approx		Estimate	Approx		Estimate	Approx		Estimate	Approx		Estimate	Approx		Estimate	Approx		Estimate	Approx		Estimate	Approx		Estimate	Approx		Estimate	Approx		Estimate	Approx		Estimate	Approx		Estimate	Approx
			Pr > |t|			Pr > |t|			Pr > |t|			Pr > |t|			Pr > |t|			Pr > |t|			Pr > |t|			Pr > |t|			Pr > |t|			Pr > |t|			Pr > |t|			Pr > |t|			Pr > |t|			Pr > |t|			Pr > |t|			Pr > |t|
	Mean Model
	Intercept	473.613	0		539.061	0		772.314	0		904.179	0		1194	0		1362	0		1534	0		1726	0		1923	0		2128	0		2416	0		2621	0		2803	0		3085	0		3296	0		3475	0
	GA centered - linear	-2.12	0.0007		-1.4641	0.0851		-4.7336	0.0003		-5.3624	0.0001		-4.189	0.0011		-2.1044	0.112		-5.4231	0.0004		-9.7434	0		-10.9208	0		-7.2014	0.0009		-6.798	0.0022		-9.8318	0		-5.6063	0.0236		-9.556	0.0005		-10.9013	0.0002		0.4164	0.9304
	Quadratic	-0.0292	0.6328		0.0224	0.784		-0.1643	0.1665		-0.0659	0.7223		-0.162	0.2019		-0.1165	0.4711		-0.136	0.4261		-0.2592	0.1485		0.1378	0.5012		-0.0164	0.9374		-0.2534	0.3575		-0.2008	0.4801		-0.1884	0.4847		-0.3708	0.1657		-0.2391	0.4329		-1.0428	0.0138
	Cubic	0.003436	0.3987		0.001677	0.7614		0.004124	0.613		0.009724	0.4221		0.005339	0.5144		0.0001	0.9921		0.00742	0.5053		0.0103	0.369		0.041	0.001		0.0277	0.0489		0.0115	0.5108		0.0233	0.2198		-0.001705	0.9203		0.023	0.2236		0.0753	0.0012		0.0137	0.8194
	Sex centered	5.8368	0.0245		6.6736	0.0801		20.0736	0.0005		18.8787	0.0016		16.2437	0.0037		16.157	0.005		10.4931	0.1172		22.7564	0.0025		22.5271	0.0084		26.2609	0.0044		31.0131	0.0013		28.174	0.0108		36.9899	0.0007		20.2733	0.0817		32.3391	0.0072		39.5878	0.0064
	Height centered - linear	0.5532	0.4006		1.4642	0.1751		1.8141	0.1616		0.116	0.9406		0.6875	0.6471		2.979	0.0298		3.3638	0.0265		-2.9917	0.0871		1.7249	0.3406		3.0687	0.1801		5.8012	0.0207		0.5769	0.8487		3.9475	0.1154		5.6352	0.0523		5.297	0.0693		0.459	0.9061
	Quadratic	-0.0553	0.1801		0.048	0.4719		-0.1084	0.1024		0.085	0.4134		-0.0639	0.4199		-0.1119	0.2061		-0.0104	0.9054		0.2676	0.012		0.0178	0.8695		-0.0532	0.6889		0.0638	0.7269		0.3702	0.0237		0.3072	0.0678		0.1642	0.2874		0.3457	0.0577		0.2542	0.3128
	Cubic	0.000613	0.8427		0.000313	0.9607		-0.004028	0.3899		0.001772	0.8357		0.003622	0.608		-0.004038	0.5394		-0.004899	0.3361		0.001301	0.819		-0.003768	0.4564		0.0186	0.0773		-0.008807	0.5248		0.007201	0.6565		0.009986	0.2223		-0.003859	0.74		0.004614	0.6944		0.0119	0.6205
	Weight centered - linear	0.4854	0.2616		0.1562	0.7839		0.3323	0.6887		1.6676	0.0561		1.1026	0.1797		1.4486	0.0913		2.2838	0.0158		5.1342	0		1.615	0.1793		2.1485	0.1074		3.8799	0.0056		6.5442	0		4.7772	0.0041		5.9769	0.0002		6.6089	0.0001		7.1677	0.0004
	Quadratic	0.002618	0.927		-0.0248	0.4245		-0.0116	0.7741		-0.0981	0.0549		-0.0415	0.3515		-0.0295	0.545		0.0472	0.3709		-0.0871	0.1345		-0.1549	0.0124		-0.0682	0.3584		-0.0742	0.3736		-0.1675	0.0401		-0.1781	0.0419		-0.1289	0.1271		-0.2807	0.0026		-0.3308	0.0039
	Cubic	-0.000167	0.7771		0.000333	0.4826		2.16e-05	0.9773		0.001184	0.1504		0.000233	0.7317		0.000195	0.7983		-0.001329	0.1122		0.00045	0.6443		0.002147	0.0174		0.000179	0.8799		0.00019	0.8998		0.000512	0.7299		0.001415	0.2603		0.000247	0.8222		0.001573	0.2507		0.002795	0.09
	Non-Hispanic black	-15.2414	0.0321		-9.0314	0.3951		-22.5913	0.1426		-32.5286	0.0488		-39.7327	0.0081		-87.47	0		-93.5624	0		-112.376	0		-117.126	0		-112.131	0		-197.065	0		-180.132	0		-171.28	0		-251.942	0		-211.254	0		-219.088	0
	Hispanic	-23.0601	0.0023		4.2661	0.678		-11.325	0.5003		-42.4061	0.01		-13.0859	0.4305		-38.0968	0.0162		-58.6352	0.0021		-76.0816	0.0002		-55.5932	0.0254		-23.1115	0.3741		-108.483	0		-113.382	0.0003		-66.9377	0.0383		-115.349	0.0004		-133.785	0.0002		-144.799	0.0004
	Asian/Pacific Islander	-16.173	0.0524		-12.2801	0.3765		-31.9402	0.0694		-42.3501	0.0191		-33.7546	0.0599		-60.303	0.0012		-61.6541	0.0018		-77.7638	0.0012		-87.777	0.0009		-87.0115	0.0032		-142.848	0		-105.825	0.0021		-112.742	0.0009		-137.254	0.0002		-123.973	0.0007		-139.145	0.0017
	Parity 1	2.7257	0.6562		2.9982	0.7193		-4.9984	0.7281		-6.8009	0.6143		6.3817	0.6391		7.7336	0.5569		9.9074	0.4993		-17.3602	0.2986		0.8305	0.9663		30.781	0.1447		-3.1895	0.8823		-3.511	0.8885		39.9748	0.1145		58.8366	0.0221		27.4094	0.2975		60.7648	0.052
	Parity 2+	-6.8962	0.3641		2.6197	0.84		-5.3232	0.7179		-2.3738	0.8796		10.6434	0.4849		-17.2344	0.2731		3.7369	0.851		22.7028	0.3183		33.7628	0.1456		27.3694	0.3079		59.4165	0.0388		52.8957	0.0833		18.0909	0.577		6.2363	0.864		41.3659	0.2663		57.4713	0.1766
	Variance Model
	Intercept	59.8413	0		82.2122	0		121.453	0		118.657	0		155.584	0		174.475	0		197.295	0		221.265	0		253.058	0		279.541	0		300.993	0		325.515	0		362.622	0		388.059	0		389.524	0		416.662	0
	GA centered - linear	-0.018	0.2636		-0.0412	0.0389		-0.0438	0.0111		-0.0265	0.1434		-0.000889	0.9421		-0.004781	0.687		-0.0233	0.0588		-0.0233	0.0461		-0.0236	0.0624		-0.007395	0.5052		-0.0136	0.1977		-0.006152	0.6057		-0.0287	0.0085		-0.0381	0.0011		-0.0154	0.1928		-0.0229	0.2013
	Quadratic	0.000591	0.7649		-0.002912	0.1667		-0.000805	0.6603		0.000767	0.7817		0.00083	0.5227		0.000661	0.6437		-3.7e-05	0.9776		0.000342	0.8341		0.001309	0.2028		-0.001158	0.3647		0.001218	0.359		-4.6e-05	0.9744		0.000675	0.5475		0.000539	0.6728		-0.001533	0.2347		-0.002707	0.1744
	Cubic	5.75e-05	0.6151		9.699e-06	0.9473		9.57e-05	0.4138		6.18e-05	0.7057		2.78e-05	0.7415		5.81e-05	0.5264		5.64e-05	0.5307		1.55e-05	0.8669		0.000133	0.0587		-2.9e-05	0.7284		8.44e-05	0.3142		-3e-05	0.737		4.71e-05	0.5448		0.000134	0.1344		2.6939e-06	0.9797		0.000352	0.2013
	Sex centered	-0.000976	0.9887		0.0967	0.2254		0.00093	0.9903		0.0277	0.728		0.041	0.4493		-0.0198	0.7078		-0.0605	0.2583		-0.0146	0.7759		0.0529	0.306		0.0695	0.1474		0.0416	0.3895		-0.0241	0.6361		0.0237	0.6065		0.0421	0.3689		0.0635	0.1836		0.1097	0.0353
	Height centered - linear	-0.0192	0.309		0.0257	0.1695		0.004352	0.834		-0.000302	0.9881		-0.007228	0.6068		0.0186	0.1487		-0.005678	0.6981		-0.0278	0.033		0.003164	0.7986		0.0135	0.3053		0.002416	0.8542		-0.0244	0.0746		-0.0199	0.1137		-0.0126	0.2613		-0.00881	0.4767		-0.0198	0.1453
	Quadratic	-0.001757	0.1844		-0.001105	0.4775		-0.00378	0.0113		0.000153	0.9111		-0.002309	0.0189		-0.001642	0.1053		-0.000853	0.3673		-0.000213	0.8023		-0.002965	0.0003		-0.001973	0.0418		-0.00025	0.8155		-0.001854	0.0257		-0.001771	0.0241		-0.001307	0.0572		-0.000621	0.5517		-0.000918	0.346
	Cubic	8.47e-05	0.4055		-4.1e-05	0.6791		2.37e-05	0.8814		-4.2e-05	0.7649		0.000101	0.1604		-2.4e-05	0.7712		-2.571e-06	0.9783		0.000121	0.11		0.000115	0.0615		5.09e-05	0.6048		-7.6e-05	0.4222		0.000209	0.0079		0.000144	0.0419		7.03e-05	0.1497		7.22e-05	0.4457		5.17e-05	0.581
	Weight centered - linear	0.008313	0.41		0.004871	0.6029		-0.0135	0.145		-0.002656	0.7841		0.005481	0.4204		-0.000698	0.9154		0.005778	0.3636		0.006503	0.301		-0.00394	0.5264		-0.002238	0.7251		0.0122	0.0322		0.00808	0.1986		0.003037	0.591		0.007182	0.1781		0.006914	0.2218		0.005522	0.3679
	Quadratic	0.001169	0.0447		5.09e-05	0.9285		6.72e-05	0.916		-0.000142	0.8089		4.46e-05	0.9273		0.00086	0.041		0.000233	0.5452		-0.000272	0.5315		0.000575	0.1803		0.000492	0.2362		-0.000224	0.5732		-6.6e-05	0.8673		0.000648	0.1025		0.000405	0.2358		0.000314	0.3647		0.000386	0.3448
	Cubic	-3.3e-05	0.0046		-3.239e-06	0.7308		2.5508e-06	0.8598		7.3552e-07	0.9538		-4.928e-06	0.6039		-1.3e-05	0.0816		-4.527e-06	0.4936		1.1526e-06	0.8991		-1.1e-05	0.2311		-8.433e-06	0.3876		1.3342e-06	0.8506		-4.031e-06	0.6215		-1.4e-05	0.1011		-1.4e-05	0.0195		-1.2e-05	0.0552		-8.983e-06	0.1872
	Non-Hispanic black	-0.2023	0.3178		0.0113	0.9588		0.0889	0.6662		-0.1484	0.4907		-0.2065	0.1663		-0.1911	0.1839		0.0352	0.806		-0.008233	0.9553		-0.1065	0.4216		-0.0815	0.533		-0.2587	0.0463		0.081	0.568		-0.1603	0.1999		-0.2146	0.0513		-0.0484	0.6987		-0.242	0.0852
	Hispanic	-0.0673	0.7506		0.0844	0.711		0.2386	0.2383		0.0585	0.7881		0.1437	0.3121		-0.1421	0.3118		0.0471	0.7399		-0.009422	0.9456		0.0906	0.5453		0.0469	0.717		-0.1655	0.1655		0.1952	0.1879		-0.058	0.6692		-0.2446	0.0565		0.1286	0.2861		0.0107	0.9353
	Asian/Pacific Islander	-0.2195	0.2448		0.108	0.6979		-0.3159	0.1797		-0.1414	0.5475		-0.0925	0.6175		-0.1305	0.4305		-0.3414	0.0423		-0.161	0.3167		-0.2563	0.12		-0.1546	0.3081		-0.1473	0.3623		-0.0564	0.749		-0.4663	0.002		-0.289	0.0463		-0.3769	0.021		-0.2724	0.1229
	Parity 1	-0.0271	0.8713		-0.0749	0.671		0.2466	0.194		-0.006374	0.9705		0.2141	0.109		0.0638	0.5922		-0.076	0.5205		-0.1221	0.2959		0.063	0.6172		0.1137	0.3124		0.1068	0.3273		0.0222	0.8554		-0.0955	0.3977		-0.0171	0.8736		-0.0188	0.8546		0.1257	0.2863
	Parity 2+	-0.1303	0.4986		0.1522	0.5072		-0.1421	0.5529		0.0151	0.9461		-0.1064	0.5072		-0.0107	0.9435		0.0195	0.9027		-0.054	0.7099		0.004679	0.9723		0.1749	0.1992		0.1744	0.2115		-0.0647	0.6592		-0.02	0.8825		0.2783	0.0258		0.2029	0.127		0.2588	0.0785
		0.000 is used for any value <0.001.
		All have been rounded to three decimals.
[truncated: 2 more columns]
